# Supplementary material for: Spin-selected electron transfer in liquid–solid contact electrification
Source: Nat Commun. 2022 Sep 5;13:5230. doi: 10.1038/s41467-022-32984-9 (PMC9445095; doi:10.1038/s41467-022-32984-9)
Supplement: Supplementary file 2 — Source Data [file 41467_2022_32984_MOESM2_ESM.xlsx]

## Sheet: Figure 1b
	Directly exported 2D figure of the surface potential before and after the magnetic field is turned on

## Sheet: Figure 1c
Fe3O4
Magnetic field (T)	Magnetic field induced transferred charge (uC/m2)															Average (uC/m2)	SD (uC/m2)
0.1	-0.83	0.75	0.64	-0.04	-1.7	0.26	0.47	0.61	0.5	0.21	0.65	0.12	0.3	0.68	0.82	0.229333	0.652181
0.2	9.07	10.13	11.25	12.15	9.18	7.49	6.83	13.79	7.74	10.53	8.61	10.81	7.44	8.64	8.6	9.484	1.87614
0.3	27.27	28.67	25.7	27.46	30.63	30.67	25.7	29.07	24.82	21.07	31.04	25.94	28.81	27.31	30.69	27.6567	2.64911
0.4	45.51	43.41	44.63	42.42	45.84	41.69	41.85	42.38	38.02	46.96	44.69	42.49	46.83	45.49	45.03	43.816	2.3029
0.5	68.05	58.99	69.11	67.35	62.08	64.91	67.42	61.94	68.66	66.11	68.63	65.65	65.91	70.88	70.9	66.4393	3.25531
CoFe2O4
Magnetic field (T)	Magnetic field induced transferred charge (uC/m2)															Average (uC/m2)	SD (uC/m2)
0.1	5.74	5.26	5.39	5.51	5.67	5.08	3.83	4.66	6.07	5.82	5.28	6.12	3.95	5.07	4.43	5.192	0.706937
0.2	6.61	7.02	5.22	5.8	6.81	5.79	6.52	4.48	5.74	5.39	4.83	6.38	6.02	6.83	6.26	5.98	0.75809
0.3	10.02	8.53	9.76	9.3	9.03	8.32	10.81	10.44	9.98	9.97	9.33	10.86	9.89	11.14	9.81	9.81267	0.816486
0.4	29.41	28.29	27.74	35.1	33.34	30.62	27.46	28.25	29.64	30.67	30.79	30.91	29.74	30.37	29.04	30.0913	2.04373
0.5	52.09	53.75	55.41	58.29	59.87	52.88	60.58	58.64	55.87	55.79	55.52	59.18	61.45	55.82	58.53	56.9113	2.83702
SiO2
Magnetic field (T)	Magnetic field induced transferred charge (uC/m2)															Average (uC/m2)	SD (uC/m2)
0.1	4.02	3.24	4.51	4.1	3.99	4.23	4.07	3.3	3.56	4.98	3.34	3.59	3.44	3.15	4.88	3.89333	0.585145
0.2	5.67	5.28	3.76	3.54	3.84	4.29	3.73	4.46	4.41	3.47	3.67	4.01	0.85	3.52	5.29	3.986	1.11684
0.3	4.98	6.7	6.2	5.88	6.06	5.83	7.28	5.98	5.27	6.1	6.27	5.58	7.64	3.96	6.19	5.99467	0.883789
0.4	7.04	5.07	6.32	3.73	6.38	6.61	6.21	7.14	7.05	4.99	6.12	4.63	4.16	6.95	5.73	5.87533	1.10853
0.5	7.72	7.37	7.09	8.1	6.97	5.97	8.04	4.89	4.52	7.84	7.67	6.7	6.62	7.35	4.24	6.73933	1.27417

## Sheet: Figure 1d
Fe3O4
Magnetic field (T)	Magnetic field induced transferred charge (uC/m2)															Average (uC/m2)	SD (uC/m2)
0.1	-1.53	-0.85	-0.72	-0.63	-1.41	-0.65	-0.79	-0.61	-1.13	-1.13	-0.56	-2.12	-1.31	-1.7	-1.25	-1.09267	0.463457
0.2	6.74	8.17	7.64	8.37	8.5	6.85	9.42	7.22	6.51	7.69	6.23	7.97	10.7	9.41	8.55	7.998	1.22797
0.3	16.35	18.27	19.96	18.24	21.35	17.89	19.25	19.82	19.24	17.38	15.67	21.82	17.68	19.65	17.18	18.65	1.73014
0.4	50.19	54.96	53.58	52.01	49.62	52.44	48.43	53.25	50.3	52.41	53.66	50.06	53.7	47.36	55.69	51.844	2.41938
0.5	76.76	74.28	73.88	69.49	72.64	70.33	70.98	70.3	69.09	69.4	71.25	67.31	73.4	71.49	73.65	71.6167	2.46902
CoFe2O4
Magnetic field (T)	Magnetic field induced transferred charge (uC/m2)															Average (uC/m2)	SD (uC/m2)
0.1	3.66	3.93	4.13	4.03	4.61	4.18	5.65	4.35	5.64	3.46	4.54	3.86	4.6	4.6	2.21	4.23	0.837121
0.2	4.62	4.5	6.42	7.53	5.66	6.84	6.57	4.91	6.41	5.22	7.58	5.97	7.7	5.56	6.61	6.14	1.05022
0.3	10.1	7.44	8.85	11.02	10.12	8.67	9.34	10.53	8.84	11.52	9.32	12.65	8.72	10.46	8.12	9.71333	1.38148
0.4	20.34	20.08	18.01	23.44	23.35	21.42	23.41	21.95	22.17	21.81	22.48	21.79	27.27	19.2	17.8	21.6347	2.39308
0.5	40.93	41.09	43.23	44.08	43.92	46.38	45.89	47.06	50.39	48.59	40.47	37.08	47.55	38.68	44.85	44.0127	3.78881
SiO2
Magnetic field (T)	Magnetic field induced transferred charge (uC/m2)															Average (uC/m2)	SD (uC/m2)
0.1	2.91	5.63	2.78	2.24	3.16	3.17	2.96	2.12	1.35	3.26	1.2	1.59	4.52	2.35	2.7	2.796	1.15259
0.2	3.58	2.81	3.66	2.78	3.65	3.4	2.86	2.45	2.33	2.83	2.72	2.74	3.63	2.81	3.73	3.06533	0.48453
0.3	4.51	6.13	4.52	5.27	6.13	4.63	4.61	7.24	6.11	4.61	5.78	4.69	5.84	6.61	3.35	5.33533	1.02908
0.4	5.63	6.16	4.41	6.52	4.54	2.82	1.63	3.94	5.23	4.74	4.86	3.63	4.53	2.32	3.41	4.29133	1.36959
0.5	3.83	5.14	4.62	3.5	4.62	3.95	3.98	5.48	4.74	5.02	5.5	4.81	5.17	5.3	5.78	4.76267	0.683327

## Sheet: Figure 1e
Fe3O4
Magnetic field (T)	Magnetic field induced transferred charge (uC/m2)															Average (uC/m2)	SD (uC/m2)
0.1	4.08	4.68	3.79	3.75	4.87	3.45	3.78	4.37	3.88	4.68	4.44	3.97	3.28	4.14	2.9	3.99857	0.570625
0.2	9.42	10.39	9.37	10.51	12.51	10.59	9.46	10.1	9.73	6.74	8.28	11.11	8.93	10	7.27	9.64214	1.50524
0.3	21.43	24.48	20.72	20.92	18.39	17.86	22	20.64	22.47	19.07	25.9	21.54	23.8	20.69	20.85	21.3807	2.25514
0.4	46.69	46.52	46.52	43.69	46.46	44.25	43.25	42.45	48.32	43.39	45.15	42.44	44.82	37.14	42.76	44.0829	2.68672
0.5	61.15	62.18	64.19	63.91	69.58	63.29	64.09	60.8	63.53	61.38	64.8	66.85	65.73	62.97	60.64	63.8529	2.42
CoFe2O4
Magnetic field (T)	Magnetic field induced transferred charge (uC/m2)															Average (uC/m2)	SD (uC/m2)
0.1	6.34	6.76	5.4	4.63	6.16	4.91	4.99	5.94	4.35	3.95	5.61	5.6	5.39	5.67	6.08	5.38857	0.761707
0.2	6.41	5.76	6.34	6.07	5.79	5.5	6.27	5.85	6.02	5.67	5.35	6.07	5.97	6.5	6.34	5.96429	0.334312
0.3	17.86	18.75	14.49	18.3	20.78	18.1	14.6	16.85	16.35	17.83	17.88	17.87	16.58	16.18	16.2	17.1971	1.66227
0.4	33.31	32.54	35.82	32.91	35.59	36.5	34.12	35.03	35.79	34.28	35.59	31.8	36.78	32.37	30.61	34.2664	1.92193
0.5	57.88	53.36	54.96	52.43	50.38	43.97	55.51	52.67	52.94	54.83	49.13	51.28	57.14	55.43	49.56	52.3993	3.39937
SiO2
Magnetic field (T)	Magnetic field induced transferred charge (uC/m2)															Average (uC/m2)	SD (uC/m2)
0.1	2.28	3.57	3.95	1.97	4.91	3.61	6.03	3.63	4.47	2.85	3.39	2.82	4.45	5.39	3.42	3.89	1.07974
0.2	4.29	3.72	4.64	5.48	6.4	6.65	4.89	4.71	5.75	5.45	5.7	5.72	3.64	5.5	4.92	5.22643	0.874367
0.3	6.88	6.95	9	6.83	6.38	7.89	9.76	7.7	7.99	6.69	9.41	7.8	8.22	6.68	8.56	7.84714	1.0676
0.4	3.44	2.45	3.22	2.9	3.26	3.03	3.07	2.53	2.98	3.68	4.31	2.45	4.71	4.17	3.3	3.29	0.698471
0.5	1.62	1.02	2.65	1.73	3.73	3.48	2.19	1.76	3.14	0.93	2.68	1.39	1.65	1.39	2.58	2.16571	0.896933

## Sheet: Figure 1f
Fe3O4
Magnetic field (T)	Magnetic field induced transferred charge (uC/m2)															Average (uC/m2)	SD (uC/m2)
0.1	-0.71	-0.89	0.14	-0.48	0.02	-0.44	-0.04	-1.85	0.09	0.98	0.46	0.37	-0.36	-0.09	-0.05	-0.152857	0.667388
0.2	6.24	6.35	6.06	5.04	6.98	7.75	5.34	8.39	5.78	5.7	4.89	5.02	4.82	6.44	7.98	6.18143	1.19598
0.3	18.41	22.54	24.57	23.04	17.73	21.16	21.74	27.03	24.79	22.36	25.77	19.89	21.63	26.03	26.26	23.1814	2.68684
0.4	44.62	49.52	44.84	49.44	45.74	46.48	49.55	55.32	49.49	57.15	33.62	43.72	48.11	41.25	38.43	46.6186	6.19715
0.5	68.91	68.89	67.26	67.79	61.41	63.29	65.26	62.33	67.47	77.72	63.37	69.06	60.59	72.55	60.92	66.2793	4.86951
CoFe2O4
Magnetic field (T)	Magnetic field induced transferred charge (uC/m2)															Average (uC/m2)	SD (uC/m2)
0.1	0.28	0.16	-0.05	-0.12	0.18	0.16	0.24	0.47	0.01	0.38	-0.1	0.8	0.77	-0.11	0.39	0.227143	0.304869
0.2	8.81	9.17	10	7.45	7.89	9.28	8.55	8.8	7.98	8.38	8.73	8.51	8.41	8.71	8.36	8.58714	0.631097
0.3	13.06	11.57	13.36	11.96	11.27	11.8	12.8	12.88	12.3	12.38	12.61	11.27	11.83	11.03	11.91	12.0693	0.683514
0.4	21.18	20.79	23.4	19.88	16.02	22.4	21.73	18.63	19.97	20.89	20.24	20.76	19.41	19.54	19.75	20.2436	1.75167
0.5	43.69	47.61	42.48	46.52	51.69	44.45	42.56	41.74	46.75	49.31	52.56	44.02	44.47	41.19	50.44	46.1279	3.7565
SiO2
Magnetic field (T)	Magnetic field induced transferred charge (uC/m2)															Average (uC/m2)	SD (uC/m2)
0.1	3.84	3.56	5.42	4.46	4.39	3.19	4.19	4.25	3.13	3.73	3.61	4.26	3.19	4.65	5.14	4.08357	0.715667
0.2	6.77	5.36	4.84	5.42	6.78	6.43	6.34	7.04	6.39	6.42	7.56	7.72	9.24	7.28	7.05	6.705	1.11227
0.3	8.41	8.81	8.96	7.18	8.74	9.79	8.42	9.52	10.04	10.13	9.82	6.66	8.42	9.95	9.42	8.99	1.05863
0.4	5.13	5.57	6.78	6.24	3.86	4.04	8	5.22	9.64	2.93	7.1	6.4	5.22	7.03	5.16	5.94214	1.75966
0.5	10.36	9.47	7.56	6.68	9.08	10.68	9.6	9.46	10.17	7.84	11	8.4	9.44	8.99	9.57	9.13857	1.18975

## Sheet: Figure 2a
Magnetic field off
Oxygen concentration (mg/L)	Surface charge density of the Fe3O4 sample (uC/m2)															Average (uC/m2)	SD (uC/m2)
0	165.35	200.04	190.26	204.9	198.97	184.91	175.41	167.41	184.97	186.99	195.26	175.29	192.75	185.51	177.06	187.124	10.7781
0.5	201.92	191.8	196.52	185.38	173.29	194.9	184.87	205.26	210.66	190.43	205.45	203.16	180.42	193.68	196.51	193.738	10.4533
1	211.65	213.31	213.28	213.33	202.62	210.1	181.67	193.38	218.98	198.86	209.54	222.29	196.4	195.64	200.68	205.006	11.2691
1.5	207.34	211.07	234.25	232.2	248.73	200.07	229.31	213.53	227.18	234.07	208.14	216.44	211.12	200.32	212.36	219.914	14.4384
2	220.85	225.86	223.04	237.53	231.43	215.95	219.97	215.51	232.26	230.39	209.14	206.21	226.36	234.33	228.62	224.043	9.51004
2.5	223.69	223.6	251.66	239.91	237.12	256.87	232.36	243.17	246.45	251.11	231.69	245.74	273.48	224.05	246.63	243.131	13.3453
Magnetic field on
Oxygen concentration (mg/L)	Surface charge density of the Fe3O4 sample (uC/m2)															Average (uC/m2)	SD (uC/m2)
0	187.09	181.59	181.55	193.78	210.5	181.9	194.18	184.06	207.38	194.21	187.93	194.9	189.15	199.39	187.49	192.001	9.12424
0.5	200.39	214.06	227.21	199.63	209.18	221.65	192.4	217.85	219.13	213.73	203.9	211.53	212.53	220.95	218.24	212.999	9.33588
1	233.28	255.34	236.63	228.1	232.29	246.82	239.39	247.16	237.98	265.05	218.54	232.54	236.26	238.2	253.51	240.558	12.0545
1.5	255.93	253.43	262.14	261.44	267.46	253.43	266.24	270.64	259.14	258.82	240.24	241.32	237.51	240.38	254.75	254.781	11.0222
2	276.97	291.8	297.25	295.33	281.98	276.35	267.71	283.82	293.91	278.31	280.32	289.8	292.77	265.4	284.8	284.254	9.97362
2.5	317.64	314.34	316.99	288.98	314.41	297.65	297.92	283.6	321.84	308.52	320.45	327.76	289.62	315.26	305.82	307.369	13.7419

## Sheet: Figure 2b
Magnetic field off
Oxygen concentration (mg/L)	Surface charge density of the CoFe2O4 sample (uC/m2)															Average (uC/m2)	SD (uC/m2)
0	262.37	245.97	260.42	260.88	266.29	266.27	246.13	244.12	254.98	246.42	271.83	270.96	255.54	249.27	260.53	257.115	9.64639
0.5	264.4	271.2	266.01	274.15	287.24	282.3	287.44	261.09	275.1	260.21	277.73	276.97	289.39	286.87	281.16	276.919	9.65482
1	278.72	279.16	255.22	279.59	262.82	300.53	300.11	288.5	280.65	288.57	310.8	306.91	279.58	288.96	269.37	285.055	16.1497
1.5	310.25	315.53	318.04	280.11	311.87	290.52	298.13	316.29	308.65	301.45	313.47	329.5	294.27	282.94	285.87	303.331	15.086
2	329.46	351.91	315.23	338.35	283.89	330.98	326.39	313.56	331.96	335.1	337.78	327.22	330.34	308.41	301.16	323.734	17.5954
2.5	326.11	330.56	338.76	337.83	363.6	373.31	323.96	329.49	348.54	333.76	372.68	366.83	349.17	349.24	334.45	346.584	16.6933
Magnetic field on
Oxygen concentration (mg/L)	Surface charge density of the CoFe2O4 sample (uC/m2)															Average (uC/m2)	SD (uC/m2)
0	262.92	225.83	245.83	262.75	259.6	280.73	273.84	262.56	257.43	237.2	279.5	258.06	237.23	261.77	257.68	257.144	15.998
0.5	295.12	266.24	300.01	302.74	253.32	279.93	273.27	284.59	270.5	286.31	290.76	285.83	280.74	264.35	283.21	280.129	13.645
1	289.13	318.07	309.5	293.65	304.78	285.05	314.88	306.9	330.73	291.26	322.01	311.1	310.29	318.66	324.95	310.131	13.1283
1.5	319.29	356.57	317.12	319.24	325.51	347.49	319.31	341.22	342.43	338.4	344.65	317.7	351.72	337.77	347.39	336.18	13.7132
2	351.08	368.89	383.09	385.44	366.55	336.12	349.13	371.76	381.66	375.97	357.46	406.6	369.24	382.89	360.85	371.118	17.3444
2.5	376.52	406.04	411.82	424.68	386.12	368.1	421.32	399.13	376.31	385.63	381.53	413.84	404.51	398.78	398.74	398.325	16.9511

## Sheet: Figure 2c
DMSO
Magnetic field (T)	Magnetic field induced transferred charge on Fe3O4 surface (uC/m2)															Average (uC/m2)	SD (uC/m2)
0.1	0.29	0.75	0.59	0.43	0.45	0.47	0.28	0.69	0.85	1.12	0.63	0.29	0.55	0.25	0.35	0.55	0.245545
0.2	2.77	2.71	3.13	2.61	3.23	3.28	3.36	2.99	3.22	3.63	3.02	2.94	3.62	2.12	2.84	3.05	0.403142
0.3	5.84	4.24	4.19	3.83	4.94	3.34	4.06	4.81	4.5	4.84	4.57	4.87	3.79	4.62	3.64	4.30286	0.512376
0.4	15.09	16.12	16.06	17.95	18.05	17.46	17.26	16.67	18.69	18.36	18.87	17.78	17.06	21.37	16.62	17.7371	1.3728
0.5	27.66	27.65	32.8	33.1	25.84	30.11	31.17	28.88	32.52	31.17	30.09	29.02	32.29	32.75	31.74	30.6521	2.1747
DMF
Magnetic field (T)	Magnetic field induced transferred charge on Fe3O4 surface (uC/m2)															Average (uC/m2)	SD (uC/m2)
0.1	1.48	1.59	1.41	1.51	1.64	1.48	1.42	1.69	1.48	1.54	1.42	1.53	1.55	1.5	1.53	1.52071	0.0810948
0.2	3.48	2.44	3.08	2.2	3.01	3.77	3.38	3	2.86	3.21	3.42	3.01	3.65	2.67	2.2	2.99286	0.488977
0.3	4.39	6.58	4.97	5.89	6.13	6.29	5.19	5.51	5.4	5.14	5.66	5.72	5.29	5.58	7.1	5.74643	0.600674
0.4	10.82	13.05	12.84	11.47	13.86	12.54	12.64	12.8	13.33	14.18	12.21	10.6	13.61	11.48	13.87	12.7486	1.03514
0.5	23.03	28.23	22.49	21.72	26.89	21.09	26.2	25.59	24.14	23.65	29.64	23.56	24.02	22.15	22.47	24.4171	2.55753
Hexane
Magnetic field (T)	Magnetic field induced transferred charge on Fe3O4 surface (uC/m2)															Average (uC/m2)	SD (uC/m2)
0.1	0.82	1.51	0.88	0.79	0.87	1.21	0.61	1.19	0.6	0.96	0.45	1.16	1.21	0.79	1.1	0.952143	0.293996
0.2	2.05	2.35	2.04	2.31	1.96	1.81	1.99	1.94	2.26	1.98	1.75	1.95	2.36	1.88	1.8	2.02714	0.20908
0.3	4.44	4.05	3.84	3.67	3.33	4.07	3.86	4.14	3.34	4.59	4.22	3.3	4.48	3.74	4.14	3.91214	0.407774
0.4	7.64	6.93	5.64	7.85	7.28	7.11	7.77	7.05	7.94	7.6	6.86	8.04	7.81	8.31	6.92	7.365	0.686191
0.5	8.55	8.35	8.83	9.11	6.86	6.93	7.45	6.8	7.79	7.8	8.15	8.17	7.59	7.51	8.48	7.84429	0.716033
THF
Magnetic field (T)	Magnetic field induced transferred charge on Fe3O4 surface (uC/m2)															Average (uC/m2)	SD (uC/m2)
0.1	1.49	1.36	1.68	1.47	1.74	1.47	1.5	1.47	1.22	1.22	1.21	2.04	1.44	1.78	1.6	1.51429	0.237607
0.2	2.46	2.23	1.69	1.92	2.22	2.07	2.57	1.99	1.61	2.11	1.77	2.01	2.27	2.08	2.07	2.04357	0.249387
0.3	2.89	2.92	2.94	1.46	3.22	3.54	2.29	2.16	3.34	2.17	2.08	3.43	2.64	3.68	2.29	2.72571	0.66852
0.4	3.51	4.19	4.44	4.37	4.15	3.82	3.54	4.38	3.69	4.34	4.87	2.2	5.44	3.49	5.05	4.14071	0.791546
0.5	7.86	4.24	6.21	10.16	5.74	6.58	6.4	7.52	7.31	4.86	5.47	6.41	5.93	9.04	6.53	6.6	1.55102

## Sheet: Figure 2d
Organic liquid	Oxygen concentration (mg/L)
DMSO	5.5
DMF	2.5
Hexane	0.4
THF	0.1
Organic liquid	0.5 T magnetic field induced transferred charge (uC/m2)															Averange (uC/m2)	SD (uC/m2)
DMSO	32.02	34.48	29.66	32.69	33.93	34.97	29.54	30.87	32.49	28	31.11	25.99	25.13	31.19	29.71	30.6971	2.96728
DMF	23.03	28.23	22.49	21.72	26.89	21.09	26.2	25.59	24.14	23.65	29.64	23.56	24.02	22.15	22.47	24.4171	2.55753
Hexane	8.55	8.35	8.83	9.11	6.86	6.93	7.45	6.8	7.79	7.8	8.15	8.17	7.59	7.51	8.48	7.84429	0.716033
THF	6.03	6.22	4.15	5.63	6.58	5.09	1.89	7.39	5.69	4.88	5.08	6.23	4.23	6.99	7.99	5.57429	1.55371

## Sheet: Figure 2e
Fe3O4
Temperature (K)	0.5 T magnetic field induced transferred charge (uC/m2)															Average (uC/m2)	SD (uC/m2)
293	70.96	63.51	60.76	73.04	67.25	72.19	63.54	73.63	57.81	77.55	73.34	69.04	61.62	66.08	69.89	67.8036	5.81606
301	53.52	58.66	46.81	47.23	48.78	51.58	60.44	53.22	49.26	53.05	42.66	60.62	46.37	49.91	56.44	51.7879	5.56507
309	40.06	39.68	39.03	37.5	40.97	38.95	46.85	42.12	45.2	40.65	40.88	46.13	46.96	41.33	47.83	42.4343	3.45439
317	31.01	26.87	28.56	26.19	33.23	30.13	28.58	26.9	29.44	33.38	29.88	30.08	26.22	29.61	31.12	29.2993	2.30455
325	22.26	19.04	20.63	21.81	19.66	20.32	20.84	23.46	21.42	20.26	20.49	20.42	22.58	20.41	19.72	20.79	1.18178
333	8.62	8.31	9.13	9.28	9.4	9	8.98	10.15	7.33	8.08	6.84	9.25	8.42	8.12	6.82	8.50786	0.995762
CoFe2O4
Temperature (K)	0.5 T magnetic field induced transferred charge (uC/m2)														0.5 T magnetic field induced transferred charge (uC/m2)	Average (uC/m2)	SD (uC/m2)
293	52.67	59.11	58.52	57.61	58.43	57.3	57.11	57.17	61	56.84	46.43	55.22	58	61.12	62.84	57.6214	3.79172
301	52.64	52.57	39.41	46.08	52.21	52.16	38.03	53.7	48.54	46.19	43.75	39.75	45.48	43.58	57.44	47.0636	5.93358
309	26.33	24.84	25.49	23.05	34	28.15	25.86	30.13	25.41	25.15	23.28	23.04	32.1	28.69	25.9	26.7921	3.38446
317	26.96	21.18	22.1	16.22	22.73	16.12	17.7	24.37	22.31	18.1	19.73	21.98	21.86	15.21	16.95	19.7543	2.97147
325	12.45	15.31	13.94	12.05	13.49	11.71	13.15	15.08	13.68	11.88	13.43	11.96	15.77	10.43	12.02	13.1357	1.55264
333	4.96	4.01	4.51	4.89	5.25	3.94	4.4	4.22	4.43	4.72	4.13	4.98	4.76	4.22	4.67	4.50929	0.387407

[truncated: 19 more sheets: Figure 2f, Figure 3a, Figure 3b, Figure 3c, Figure 3d, Figure S2, Figure S3, Figure S4, Figure S5, Figure S7, Figure S8, Figure S9, Figure S10a, Figure S10b, Figure S11b, Figure S11c, Figure S11d, Figure S11e, Figure S11f]
